# Supplementary material for: Is perfectionism a risk factor for adolescent body dysmorphic symptoms? Evidence for a prospective association
Source: J Obsessive Compuls Relat Disord. 2019 Jul;22:100445. doi: 10.1016/j.jocrd.2019.100445 (PMC6737990; doi:10.1016/j.jocrd.2019.100445)
Supplement: Multimedia component 1 [file mmc1.xml]

<?xml version="1.0" encoding="UTF-8" standalone="no"?><data:data><datasets><author>georgina.1.krebs@kcl.ac.uk</author><type>0</type><dataset><value>1</value><reason>Data will be made available on request</reason><comments/></dataset></datasets></data:data>
